# Supplementary material for: Innovative Poly(lactic Acid) Blends: Exploring the Impact of the Diverse Chemical Architectures from Itaconic Acid
Source: Polymers (Basel). 2024 Sep 30;16(19):2780. doi: 10.3390/polym16192780 (PMC11478570; doi:10.3390/polym16192780)
Supplement: Supplementary file 1 [file polymers-16-02780-s001.zip]

Archive with 1 entries (1 files):
- polymers-3133269-supplementary.pdf
